# Supplementary material for: Nutrients and Dementia: Prospective Study
Source: Nutrients. 2023 Feb 7;15(4):842. doi: 10.3390/nu15040842 (PMC9960559; doi:10.3390/nu15040842)
Supplement: Supplementary file 1 [file nutrients-15-00842-s001.zip]

Archive with 1 entries (1 files):
- nutrients-2062229-supplementary.pdf
